# Supplementary material for: Reprogramming systemic and local immune function to empower immunotherapy against glioblastoma
Source: Nat Commun. 2023 Jan 26;14:435. doi: 10.1038/s41467-023-35957-8 (PMC9880004; doi:10.1038/s41467-023-35957-8)
Supplement: Supplementary file 3 — Source Data [file 41467_2023_35957_MOESM3_ESM.xlsx]

## Sheet: Figure 2d,2f, 2g
																					Size (nm)
																				Figure 2d	27.135
Figure 2f			Control					Commercial reagent					Nano-reshaper								20.526
		LIGHT protein (ng/mL)	0.302	0.397	0.466	0.493	0.391	26.67	26.17	39.09	32.835	20.112	33.211	35.044	39.754	42.156	25.8				18.947
																					20
																					24.211
																					15.088
																					21.754
																					24.228
																					28.421
																					26.4
Figure 2g																					29.521
		LIGHT expression ng/mg of total proteins	Control			ApoE-pLIGHT@CaP			Nano-reshaper												21.198
		heart	0.562705	0.402519	0.317339	11.6539	10.2937	15.6031	14.1775	14.6574	17.2123										20.594
		liver	0.658432	0.838424	0.366764	38.44	57.0015	43.5761	58.6657	68.9838	70.8509										25.698
		spleen	0.542674	0.240292	0.323988	25.5887	22.0252	25.8907	32.8895	31.1108	25.9477										16.324
		lung	0.196565	0.166816	0.109158	15.8569	13.6241	14.7307	15.3842	16.8558	16.0962										20.172
		kidney	0.255952	0.275234	0.371161	18.8961	20.0491	20.3444	25.2227	22.1014	21.6277										30.689
		thymus	0.034194	0.558663	0.267431	15.2384	18.1801	11.6494	16.1719	15.9934	17.2074										34.215
		brain	0.65773	0.362381	0.345952	15.9503	10.0468	12.8142	27.2854	24.7463	16.5737										19.209
		tumor	0.305767	0.196856	0.375358	52.6562	49.1915	55.4659	95.0292	82.6911	65.7041										20.479
		serum	0.216529	0.198708	0.217217	4.87728	3.17144	3.73481	5.62995	4.4838	4.14662										19.559
																					25.509
																					22.503
																					20.145
																					16.007
																					22.484
																					23.783
																					26.739
																					26.552
																					24.67
																					19.302
																					28.028
																					24.804
																					24.262
																					30.999
																					21.701
																					20.741
																					17.519
																					22.093
																					19.728
																					23.122
																					29.247
																					14.317
																					19.58
																					30.202
																					25.482
																					22.379
																					27.895
																					20.11
																					28.635
																					21.935
																					21.216
																					22.441
																					25.004
																					25.838
																					17.079
																					20.438
																					13.815
																					17.136
																					17.197
																					12.405
																					19.662
																					15.102
																					18.572

## Sheet: Figure 3b,3d,3f, 3h
	Figure 3b
	pLIGHT@CaCP			Nano-reshaper			Free ApoE + Nano-reshaper
%	2.4	2.19	2.56	5.96	6.09	6.4	2.96	2.61	2.82
	Figure 3d
	pLIGHT@CaCP			Nano-reshaper
	56600000	41600000	37000000	106000000	105000000	65900000
	Figure 3f
	Time (h)	pLIGHT@CaCP			Nano-reshaper
	1	149000000	142000000	130000000	501000000	277000000	442000000
	2	163000000	149000000	120000000	495000000	350000000	450000000
	4	203000000	179000000	160000000	709000000	625000000	716000000
	8	265000000	223000000	168000000	802000000	701000000	849000000
	12	262000000	197000000	175000000	1070000000	756000000	893000000
	24	191000000	169000000	125000000	996000000	688000000	922000000
	Figure 3h
	pLIGHT@CaCP			Nano-reshaper
	350000000	396000000	675000000	948000000	1540000000	2040000000

## Sheet: Figure 4b-n
Figure 4b
	5%Glu					ApoE-CaCP					ApoE-pLIGHT@CaP					Nano-reshaper
	0.869347	1.68354	0.670732	0.65942	0.875862	2.29586	2.21769	1.7052	2.48252	1.475	1.48485	0.966292	1.05031	0.923077	1.35329	1.81319	2.1954	2.36842	2.72848	2.32639
Figure 4c
	5%Glu					ApoE-CaCP					ApoE-pLIGHT@CaP					Nano-reshaper
	1.8	2.73	2.37	2.43	2.87	4.44	3.64	4.63	3.59	3.39	3.58	2.53	2.74	3.33	3.34	6.76	3.89	4.18	4.27	6.53
Figure 4d
	5%Glu			ApoE-CaCP			ApoE-pLIGHT@CaP			Nano-reshaper
CD3+CD8+ (%)	15	13.1	14.4	17.6	17.2	18.3	16.7	16.2	15.1	21.2	19.4	20.4
CD3+CD4+(%)	20.5	18.4	19.6	24.8	26	26.5	24.5	22.4	23.4	27.6	28.2	28.7
Figure 4e
	5%Glu			ApoE-CaCP			ApoE-pLIGHT@CaP			Nano-reshaper
CD8 T	855000	1060000	896000	1820000	1710000	2180000	1180000	1450000	1210000	2590000	3020000	3550000
CD4 T	2610000	2500000	2080000	3960000	3670000	4700000	3290000	4010000	3330000	5550000	6500000	7850000
Figure 4f
	5%Glu			ApoE-CaCP			ApoE-pLIGHT@CaP			Nano-reshaper
IFN-γ (%)	0.85	0.58	0.67	1.06	0.92	1.87	1.84	1.18	2.2	4.33	7.15	5.04
GzmB (%)	2.39	2.9	2.2	3.25	2.78	2.66	3.05	2.76	2.89	7.43	5.89	5.31
Figure 4g
	5%Glu			ApoE-CaCP			ApoE-pLIGHT@CaP			Nano-reshaper
CD3+CD8+ (%)	1.51	1.95	1.72	3.97	4.36	4.16	3.23	3.41	2.54	5.3	5.16	6.85
CD3+CD4+(%)	3.12	3.57	3.08	6.06	6.33	6.51	3.98	5.02	4.83	7.49	7.65	8.21
Figure 4h
	5%Glu			ApoE-CaCP			ApoE-pLIGHT@CaP			Nano-reshaper
CD8 T	31	55	34	134	113	93	74	85	98	236	257	280
CD4 T	77	116	96	241	197	175	188	137	187	451	417	433
Figure 4i
	5%Glu			ApoE-CaCP			ApoE-pLIGHT@CaP			Nano-reshaper
IFN-γ (%)	1.23	1.15	1.1	1.67	3.16	3.28	5.02	6.16	7.45	8.82	11.3	9.82
GzmB (%)	3.45	2.03	1.44	5.18	4.14	3.99	10.9	9.85	7.2	14	12.7	13.4
Figure 4j
	5%Glu			ApoE-CaCP			ApoE-pLIGHT@CaP			Nano-reshaper
	25.8	19.4	22.4	31.4	30.3	36.4	33.8	32.3	31.2	41.6	39.9	40.3
Figure 4k	5%Glu			ApoE-CaCP			ApoE-pLIGHT@CaP			Nano-reshaper
CD3+CD8+ (%)	11.6	12.7	9.4	19.4	18	20.3	15.7	14.5	14.1	30.1	28.6	26.7
CD3+CD4+(%)	24.1	22.1	20.8	38.1	37.3	36.6	26.5	27	29.4	39.1	40.5	41.2
Figure 4l	5%Glu			ApoE-CaCP			ApoE-pLIGHT@CaP			Nano-reshaper
CD8 T	36642	26734	36750	71445	54075	69267	31900	40447	28955	88051	108827	98100
CD4 T	65012	46013	61735	111125	80240	101187	48750	60360	44760	147020	173700	158113
Figure 4m
	5%Glu			ApoE-CaCP			ApoE-pLIGHT@CaP			Nano-reshaper
IFN-γ (%)	0.34	1.2	0.92	4.17	3.58	1.79	7.43	6.12	5.34	9.65	9.39	8.67
GzmB (%)	1.09	1.01	0.68	3.38	1.27	2.55	2.48	2.97	3.02	8.8	6.01	5.78
Figure 4n
	5%Glu			ApoE-CaCP			ApoE-pLIGHT@CaP			Nano-reshaper
CD80+CD86+ of CD11c+ cells(%)	4.34	5.62	3.12	15.5	10.5	13.4	16.5	17.9	16.9	25.8	26.9	22.5

## Sheet: Figure 5a-c, 5e-i
Figure 5a
	Control						ApoE-CaCP						ApoE-pLIGHT@CaP						Nano-reshaper
	0.873874	0.800898	1.12062	1.1028	1.08488	1.01693	2.08587	2.05269	1.86067	1.91872	2.21526	2.47968	1.61406	1.49921	1.60841	1.64401	1.65251	1.72399	2.2878	1.81585	2.24235	2.38526	2.34315	1.77083
Figure 5b
	Control						ApoE-CaCP						ApoE-pLIGHT@CaP						Nano-reshaper
	0.963818	0.959014	1.01205	1.0108	1.06297	0.991345	2.03986	1.82435	1.68071	1.80658	2.09145	1.63387	1.71477	1.10827	1.43321	1.44023	1.18763	1.37657	2.1246	1.77641	1.89598	1.54159	1.94575	1.91332
Figure 5c
	Control			ApoE-CaCP			ApoE-pLIGHT@CaP			Nano-reshaper
	1.01728	0.941092	1.04163	1.32347	1.44247	1.35358	1.20526	1.10355	1.14413	1.46079	1.32949	1.58424
Figure 5e
	Untreated			TCM(control)			TCM + ApoE-CaCP			TCM + ApoE-pLIGHT@CaP			Nano-reshaper
	1107	1201	945	782	913	805	1795	1701	1856	1603	1493	1449	1888	1801	1771
Figure 5f
	Untreated			TCM(control)			TCM + ApoE-CaCP			TCM + ApoE-pLIGHT@CaP			Nano-reshaper
	816	723	619	3028	2928	3210	2077	2103	1892	2727	2498	2476	1985	1731	2035
Figure 5g
	Control			ApoE-CaCP			ApoE-pLIGHT@CaP			Nano-reshaper
	9928	10304	10558	14388	13897	13267	12721	12265	11587	18829	17110	16981
Figure 5h
	Control			ApoE-CaCP			ApoE-pLIGHT@CaP			Nano-reshaper
	9409	8349	9084	15034	14195	13198	10701	11081	11931	13583	12660	15298
Figure 5i
	Control			ApoE-CaCP			ApoE-pLIGHT@CaP			Nano-reshaper
	3.85	3.77	3.29	8.04	7.81	6.9	4.62	3.95	4.04	9.44	9.02	7.59

## Sheet: Figure 6b,6d,6f,6h,6i,6j,6k
Figure 6b
	Control					ApoE-CaCP					ApoE-pLIGHT@CaP					Nano-reshaper
Mean vessel length (μm)	165.8	138.9	140.2	175.3	122.4	147	91.1	107.8	111.8	93.7	76.3	125.9	127.8	109.4	70.3	43.3	42.4	32.6	86.5	47.3
CD31 surface area (%)	8.7	4.5	7.8	5.2	6.7	9.8	4	3.1	7.5	4.8	3.9	4.8	5.5	8.6	6.2	3.1	2.5	2.6	6.9	3.6
Figure 6d
	Control					ApoE-CaCP					ApoE-pLIGHT@CaP					Nano-reshaper
ICAM-1	10	6.7	8.8	12	13.3	10	25	30.8	15	7.1	37.9	43.1	38	34.5	55.6	45.9	61.2	72.7	60	66.7
VCAM-1	8	8.3	2.8	5.4	4.8	10.7	12.9	13.8	16.3	13.3	16.7	29.5	12.5	36.5	26.3	50	34.8	55.6	44.9	56
Figure 6f	5%Glu						ApoE-CaCP						ApoE-pLIGHT@CaP						Nano-reshaper
	0	0	0	0	0	0	0	0	0	0	0	0	16.6667	6.66667	9.52381	13.0435	12.5	7.14286	15.7895	28.5714	12	11.1111	26.087	17.6471
Figure 6h
	5%Glu						ApoE-CaCP						ApoE-pLIGHT@CaP						Nano-reshaper
	0.533613	1.83564	0.603525	0.818867	1.2606	0.950726	1.4074	1.03142	1.95427	1.28969	1.83162	2.04976	1.95427	2.97166	2.32748	1.07753	3.13338	1.52583	3.76105	4.70081	3.01659	4.07586	3.44262	4.6149
Figure 6i
	5%Glu			ApoE-CaCP			ApoE-pLIGHT@CaP			Nano-reshaper
CD11c+CD103+ (%)	0.15	0.31	0.21	0.29	0.2	0.26	0.41	0.42	0.55	0.97	1.22	0.9
CD80+CD86+ of CD11c+ cells (%)	4.21	4.28	4	8.93	7.75	8.25	8.85	6.72	6.68	13.1	13.6	12.6
CD3+CD8+ (%)	0.95	0.78	0.88	1.04	0.94	1	1.13	1.65	1.38	2.54	3.54	2.59
CD3+CD4+ (%)	0.3	0.52	0.41	0.38	0.28	0.4	0.42	0.56	0.61	0.93	0.9	0.82
Trp-2-specific CD8+ T cells (%)	1.14	1.68	1.49	2.15	2.2	1.52	2.06	2.22	3.5	4.01	4.17	5.34
CD45+B220+ (%)	0.6	0.75	0.63	0.83	0.88	0.64	1.55	1.77	2.01	2.52	2.76	2.38
CD11b+Gr-1+ (%)	1.7	1.76	1.85	1.21	1.37	1.31	0.8	0.63	0.72	0.33	0.37	0.4
CD4+Foxp3+ of CD3+ cells (%)	3.4	2.64	3.23	1.84	1.45	1.69	2.22	1.63	1.2	0.81	0.78	0.61
M1/M2 ration	0.05	0.04	0.05	0.44	0.41	0.41	0.42	0.42	0.33	0.98	1	0.75
CD8 T+/Treg ratio	0.279412	0.295455	0.272446	0.565217	0.648276	0.591716	0.509009	1.01227	1.15	3.1358	4.53846	4.2459
IFN-γ+ of CD8+ T cells (%)	1.24	2.17	0.99	3.86	2.87	3.12	6.53	5.91	6.61	8.22	8.67	7.25
GzmB+ of CD8+ T cells (%)	0.59	0.36	0.18	2	2.33	1.34	6.18	4.37	5.06	9.35	8.39	8.09
PD-1+ of CD8+ T cells (%)	15.4	11.5	11.4	17.4	16.3	13.4	12.4	13.9	16.7	17.3	17.9	14.2
TIM-3+ of CD8+ T cells (%)	7.66	4.68	6.9	8.19	8.28	6.1	11.7	15	9.1	5.64	8.95	7.4
Figure 6j	5%Glu			ApoE-CaCP			ApoE-pLIGHT@CaP			Nano-reshaper
CD8+ T cells/g tumor	181965	208362	272036	462354	214773	350791	1340339	1176220	1693363	3613624	3921450	1836957
CD4+ T cells/g tumor	136393	149477	176510	333247	142127	272518	1078644	910061	850221	2691008	2962840	2094565
Figure 6k
pg/mL	5%Glu						ApoE-CaCP						ApoE-pLIGHT@CaP						Nano-reshaper
CCL21	31.11	30.21	24.85	35.16	48.21	67.73	28.63	67.34	29.12	74.37	32.53	44	94.63	90.15	116.04	86.44	130.8	166.29	147.07	130.73	130.26	133.08	182.79	128.09
CXCL13	94.631	70.153	105.813	77.218	62.686	102.395	100.792	120.456	99.456	83.811	101.037	105.813	400.24	297.61	403.717	444.192	287.973	285.166	400.24	393.848	472.011	352.316	383.211	435.614
IL-10	404.258	456.434	523.233	474.258	506.543	518.43	378.31	355.343	405.342	412.031	364.523	298.123	308.455	348.323	385.324	292.22	364.342	396.435	285.423	269.442	292.221	319.849	245.453	258.435
TGF-β	547.911	586.432	512.213	593.233	504.134	498.342	475.324	465.324	423.123	469.423	429.323	439.432	387.423	438.432	455.432	461.333	448.42	372.847	284.231	180.365	256.846	214.454	329.048	256.067

## Sheet: Figure 7c,7d,7e,7h,7i,7k,7l
Figure 7c
Days after inoculation	5%Glu					ApoE-CaCP					ApoE-pLIGHT@CaP					Nano-reshaper
6d	1.46548	0.372998	1.34455	1.13404	0.682934	0.679963	0.742281	1.1135	0.47134	1.99291	1.97405	0.679379	0.707476	1.27478	0.364314	1.39314	0.489223	1.16465	1.55466	0.398319
10d	13.1517	2.90229	4.99839	18.202	4.09187	9.01715	3.17285	20.4195	2.48482	11.3217	3.82308	0.894368	1.91059	5.48996	2.17578	0.295684	0.44597	2.26406	3.2623	0.630956
15d	26.5506	16.1597	26.0489	26.8193	15.0597	14.6463	14.3949	13.0963	6.72213	31.08	8.05342	13.0098	6.61384	14.6608	14.1022	0.72235	2.36279	1.13167	0.893407	0.720151
Figure 7d		Death time of tumor-bearing mice (days after inoculation)
	5%Glu	16	18	18	19	21	23
	ApoE-CaCP	15	16	18	20	20	24
	ApoE-pLIGHT@CaP	19	20	22	24	25	27
	Nano-reshaper	27	29	31	31	35	38
Figure 7e
	Days after inoculation (d)	5%Glu						ApoE-CaCP						ApoE-pLIGHT@CaP						Nano-reshaper
	0	20.1	20.2	19.2	19.6	18.9	19.2	18.7	18.9	20.4	19.4	19.6	19.9	20.8	19.5	19.3	20	19.1	18.8	20	18.9	19.2	18.8	19.5	20
	2	20.2	20.1	19.7	20	19.6	19.4	19.2	19.8	20.8	19.7	19.8	20.3	20.5	19.8	19.6	20.5	19.3	19.3	20.2	19.6	19.4	19.1	20	19.8
	4	19.9	20.3	19	19.9	18.5	19.2	19	19.3	20.9	19.7	19.7	20.6	20.7	19.6	19	20.5	19.5	18.7	20.2	19.4	19.2	19.3	19.6	19.2
	6	19.5	19.6	18.8	19.2	18.3	19.8	17.5	18.1	20.5	18.9	19.3	19.9	20	19.4	18.9	20.1	19.2	18.3	19.9	19	19.4	19.2	19.8	19.6
	8	20.5	19.3	18.5	18.5	17.8	19.1	17.8	17.6	20.3	18.5	18.8	19.8	19.3	18.4	17.9	19.7	19.4	18.5	19.8	18.8	19.9	18.9	19.7	19.8
	10	20.1	17.2	17.1	18.2	17.5	19.3	17.3	16.4	18.9	17.4	18.7	19.4	18.7	19.1	16.8	20.2	18.8	18.8	18.8	19.1	19.6	19.8	19.5	19.5
	12	19.5	16.7	16.9	17.8	16.8	18.9	16.7	16.2	17.8	16.8	17.1	18.4	18	18.9	17.2	19.2	18.9	18.5	19.2	18.6	18.9	19.4	19.8	19.5
	14	18.7	15.3	16.5	17.3	16.5	18.1	15.6	15.3	16.7	16.5	16.4	17.4	17.6	18.4	16.7	18.5	18.6	18.3	18.9	18.4	19.1	19.5	20.1	20
	16	17.6		16.3	16.8	15.3	17.6			16.3	16.2	15.9	17	17.2	18.1	16.2	17.8	18.5	18.5	18.6	18.8	19.5	19.1	19.3	19.9
	18	16.7		15.6			16.5				15.8	15.4	16.5	16.7	17.6	15.6	16.7	17.9	17.5	18.7	18.9	19.4	19.3	19.5	19.7
	20	15.5					15.8						16.2		16.8		16.1	17.7	17.3	18.5	18.1	19.3	19.2	19.5	19.7
	22						15.2						15.9		15.8			16.5	16.8	18.2	17.8	18.8	18.3	19.3	19.5
	24																	15.6	16.2	17.5	17.5	18.2	17.8	18.9	19.3
	26																		15.3	16.4	16.8	17.6	17.7	18.4	18.9
	28																				15.7	16.8	16.2	17.6	18.4
	30																					15.8	15.6	17.2	17.5
	32																							16.5	16.8
	34																							15.8	16.6
	36																								16.1
Figure 7h
Days after inoculation	5%Glu					Nano-reshaper+αCD8					Nano-reshaper+αCD4					Nano-reshaper+IgG
5d	1.3483	0.599854	0.503468	1.98357	0.56444	0.982227	2.18465	1.27598	0.166897	0.390274	0.47582	0.927459	1.18566	0.731148	1.67992	0.588841	0.930636	1.239	1.32923	0.91229
10d	10.2191	12.8477	13.4611	14.1329	12.176	16.3787	7.6549	19.0447	12.8734	13.3276	6.2582	4.68443	7.55738	4.72541	6.90164	1.21714	3.45564	5.04649	0.261875	1.73184
15d	68.6382	27.364	30.1387	38.9668	45.418	54.2088	36.0652	72.8462	48.3337	23.5053	15.1393	12.0082	19.709	12.7254	13.3934	4.1141	3.21689	5.37572	3.47323	2.78462
Figure 7i		Death time of tumor-bearing mice (days after inoculation)
	5%Glu	16	16	18	20	21	23
	Nano-reshaper+αCD8	17	17	18	18	19	20
	Nano-reshaper+αCD4	23	25	27	27	29	31
	Nano-reshaper+IgG	26	30	30	30	32	34
Figure 7k
Days after inoculation	5%Glu					FTY720					Nano-reshaper					Nano-reshaper + FTY720
5d	0.526468	1.42199	0.568688	1.37913	1.10373	0.705584	0.559731	1.30891	1.5304	0.895146	1.07395	1.29711	0.346161	1.24373	1.03867	0.81527	0.456487	0.334328	1.56372	1.83008
10d	4.96035	8.78483	6.67274	15.1522	18.3883	5.84826	11.7672	9.94227	17.3303	15.2333	3.54461	1.14073	0.613846	2.32409	2.5033	9.88289	8.36395	5.7899	6.44661	30.8955
15d	37.3553	25.5358	29.5864	84.9228	46.9031	15.9519	38.1126	77.262	42.0476	47.4317	0.94	1.46802	1.03471	1.09621	1.10111	52.0551	66.9116	31.9977	21.9518	82.7554
Figure 7l		Death time of tumor-bearing mice (days after inoculation)
	5%Glu	16	16	16	17	19	19
	FTY720	16	17	17	19	19	21
	Nano-reshaper	29	33	33	35	36	38
	Nano-reshaper+FTY720	17	17	18	19	19	24

## Sheet: Figure 8c,8d,8e,8i
Figure 8c
	5%Glu						TMZ						αPD-1						Nano-reshaper						Nano-reshaper+αPD-1
6d	1.85419	1.85903	0.459194	0.266036	1.27069	0.290866	1.44582	0.6051	0.564154	0.515066	1.62086	1.24899	1.29055	0.579825	0.297218	0.838615	1.44606	1.54774	0.665999	0.92967	1.12838	0.976617	0.842871	1.45646	2.04988	0.7268	1.12109	0.548076	0.641167	0.912982
11d	16.3008	30.8118	14.9109	9.77723	4.64031	2.83449	2.0708	9.0801	2.72499	2.36389	5.54815	7.1477	1.01655	2.24208	1.26573	0.801948	1.04096	5.41285	1.34401	1.81458	1.54927	3.99327	2.6176	4.37321	2.77809	1.42861	0.739406	1.79357	1.29611	0.972308
16d	31.9404	30.8118	40.0828	18.6225	31.5857	13.1615	15.788	22.2503	10.9704	14.719	8.14232	4.97729	4.30916	4.75949	1.34819	1.89399	3.18233	11.4424	4.10954	10.4485	6.48531	4.27604	5.45028	4.71604	0.123008	0.008859	0.011668	0.114461	0.026126	0.006024
Figure 8d		Death time of tumor-bearing mice (days after inoculation)
	5%Glu	17	18	19	19	21	23
	TMZ	19	20	22	24	27	30
	αPD-1	25	30	30	31	34	37
	Nano-reshaper	28	30	32	33	36	39
	Nano-reshaper+αPD-1	50
Figure 8e
Days after inoculation	5%Glu						TMZ						αPD-1						ApoE-pLIGHT@CaCP						ApoE-pLIGHT@CaCP+αPD-1
0	19.8	19.5	18.9	19.6	18.7	18.6	19.6	19.1	20.4	18.6	19.7	20.4	18.1	19.7	18.5	20.6	18.7	19.7	20.2	18.2	19.6	19.5	20.4	19	19.6	19.5	19.3	18.6	19.4	20.2
2	20.1	19.6	19.3	19.4	18.8	18.5	19.7	19.4	20.7	18.8	19.6	20.8	18.3	19.6	18.5	20.7	18.9	19.9	20.1	18	19.7	19.8	20.2	19.3	19.6	19.7	19.6	18.8	19.7	20.5
4	20.5	19.7	19.9	19.5	19.1	18.7	19.8	19.3	21.1	19	19.7	20.7	18.4	19.8	18.7	21	19.1	20.1	20.4	18.1	19.8	19.7	20.5	19.2	19.8	19.6	19.5	18.9	19.8	20.7
6	20.8	19.6	19.8	19.6	19.3	18.9	19.5	19.2	20.6	19.2	19.4	21.2	18.6	19.6	19.1	21.2	19.5	20.3	20.7	18.3	19.6	19.9	20.7	19.6	19.5	19.7	19.2	19.5	19.4	20.3
8	21.6	19.4	19.7	19.4	18.7	18.7	19.1	18	20.3	18.4	18.8	20.2	18.8	20.1	18.6	20.4	19.5	19.9	20.7	18.5	19.7	19.2	19.8	19.5	19.9	19.4	19.1	18.6	19.3	20.3
10	20.3	19.2	19.3	18.7	17.6	18.9	18.2	17.2	19.2	17.8	18	19.1	18.5	20.4	18.5	19.9	19.3	19.3	19.7	18.2	19.9	19.5	21	19.3	19.7	19.2	18.9	17.9	19.3	20.7
12	19.6	18.6	18.8	18.1	16.9	18.5	17.5	16.5	18.4	17.5	17.2	17.8	18.8	20.2	19.1	19.7	19.2	19.7	20	18.6	19.6	19.1	19.9	19.1	19.5	19.8	18.8	17.3	19.8	20.6
14	18.7	17.8	17.6	16.8	15.6	18.6	17.4	17	18.1	17.8	17.5	17.6	18.3	20.7	19.5	20.4	19.3	20.5	20.4	18.9	20.1	19.4	19.8	19.5	19.8	21	19.8	16.8	21.1	21.6
16	17.9	16.4	16.4	15.9	15.3	18.1	16.8	16.7	18.4	17.5	18.9	19.3	18.5	20.5	19.6	20.6	19.1	20.3	19.4	18.4	19.5	18.6	19.9	18.8	20	21.2	19.7	17.8	21.4	21.4
18	16.6	15.9	15.6			17.2	16	15.8	17.6	16.9	18.8	18.9	17.9	19.8	18.9	19.9	19.9	21.5	19.6	18.8	19.4	19.1	20.1	19.5	20.3	20.9	19.9	18.3	21.1	21.7
20	15.9					16.4			16.9	16.4	18.1	18.8	17.4	19.2	18.7	19.8	19.2	20.8	18.4	18.4	18.9	18.4	19.4	18.5	20.1	20.6	19.8	18.9	21.3	21.5
22						15.6				15.6	17.6	17.9	16.2	18.9	17.8	19.6	19	20.6	17.7	17.9	18.6	18.1	19.1	18.3	20.5	21.1	20.2	19.1	21.6	21.8
24											16.9	17.1	15.4	17.6	16.9	18.8	18.9	20.1	16.9	17.1	18.4	17.9	18.8	18.1	20.7	21.4	20.4	19.3	21.9	22.1
26											16.5	16.3		16.8	16.1	18.2	17.8	19.8	16.5	16.2	18	17.6	18.3	17.9	20.5	21.1	20.5	19.5	22.2	22.4
28												16.2		16.1	15.4	17.4	17.1	18.6		15.4	17.1	16.9	17.9	17.6	21.8	22	21.1	19.7	22.7	23.7
30																16.8	16.1	17.8			16.4	16	17.6	17.3	22	22.4	21.3	19.5	23.1	23.8
32																	15.2	17.4					17	16.9	22.2	22.8	21.3	20.1	23.4	24.1
34																		16.6					16.6	16.4	22.1	23.1	21.6	20.4	23.2	24
36																		16.2						15.8	22.4	22.7	21.4	19.7	23.6	24.6
Figure 8i		Death time of tumor-bearing mice (days after inoculation)
	Untreated control	16	18	21	21	22
	Nano-reshaper+αPD-1

## Sheet: Supplementary Figure 5a,5b
	Supplementary Figure 5a
	Concentration (μM)	Cell viability (%)
	0.25	97.7542	96.6937	100.25	101.996	96.257	94.1984
	0.5	96.257	98.9395	97.6294	100.749	98.69	94.4479
	1	96.9432	97.1928	95.0094	90.5178	91.8278	99.0643
	2	96.4442	90.2059	93.1379	103.057	91.8902	94.6351
	4	69.1828	75.1716	74.1734	70.3681	88.1472	84.0299
	6	32.7511	23.3936	21.0231	37.8041	26.6376	29.5072
	8	3.80536	3.11915	3.3063	3.49345	3.05677	3.3063
	16	3.36868	2.68247	2.74485	1.49719	3.05677	2.12102
	24	3.80537	3.3063	3.43107	2.932	2.5577	2.86962
	32	3.36868	2.68247	2.74485	1.49719	3.05677	2.12102
	Supplementary Figure 5b
	Concentration (μM)	Cell viability (%)
	4	99.0319	97.4831	95.3533	101.936	97.1926	94.6757
	8	91.8683	95.1597	99.7096	86.7377	92.1588	96.515
	16	92.6428	90.9003	85.576	94.6757	89.8354	88.0929
	24	87.8993	86.8345	81.8974	87.0281	88.6738	81.7038
	32	81.4134	78.2188	80.0581	75.9923	77.9284	75.605
	48	66.3117	58.4705	57.0184	55.8567	53.6302	61.7619
	64	39.303	51.1133	43.1752	46.8538	45.0145	47.5315
	96	15.9729	10.455	12.1975	9.68054	8.71249	11.6166
	128	6.29235	5.51791	5.80832	6.09874	5.90513	5.22749
	256	1.54889	2.22653	1.8393	3.5818	3.00097	3.38819

## Sheet: Supplementary Figure 10a, 10b
		Supplementary Figure 10a		Time (h)	Control						2.5%						5%						10%						20%	30%					30%
				0.5	16.7	10.71	12.23	11.43	18.31	9.43	38.11	30.12	28.12	35.12	24.12	26.67	60.26	69.34	48.77	45.42	63.31	53.12	47.44	54.19	57.85	54.12	70.11	51.57	57.66	54.01	44.66	74.12	56.41	68.85	60.33	57.56	64.05	78.12	63.12	54.64
				1	22.34	25.1	32.12	21.13	31.21	38.15	79.12	58.54	62.12	66.13	54.53	75.45	85.69	144.81	117.91	123.12	97.43	135.43	85.38	94.8	106.24	132.11	103.31	115.64	99.35	84.14	125.83	82.84	102.45	110.34	102.21	116.29	145.72	98.31	105.42	89.45
				2	56.12	67.45	80.43	46.53	39.24	68.34	172.22	153.34	136.84	170.83	145.69	134.34	194.2	230.19	208.02	220.12	236.41	210.04	202.3	192.92	288.93	214.45	230.12	194.1	180.34	193.17	200.1	185.64	250.23	220.45	214.36	220.11	304.12	240.23	198.45	206.56
				4	92.12	116.5	130.12	120.34	138.12	103.45	237.45	254.75	276.12	234.57	239.41	280.13	415.11	332.13	358.35	365.12	400.3	387.42	301.2	392.99	477.16	365.34	323.12	420.42	418.65	531.81	429.03	370.43	420.34	500.53	367.2	421.37	600.01	440.34	370.34	520.12
		Supplementary Figure 10b		Time (h)	Control						2.5%						5%						10%						20%	30%					30%
				0.5	20.73	30.05	27.46	15.45	12.3	26.4	50.53	65.34	43.23	70.43	68.32	74.12	104.28	90.17	102.17	86.54	96.43	85.44	89.27	87.06	76.02	110.31	95.32	87.53	73.47	141.67	98.52	120.12	86.43	95.34	83.45	126.5	93.06	104.12	96.43	85.45
				1	44.39	58.59	50.05	35.13	40.53	39.14	112.12	98.56	120.11	89.45	94.11	95.73	245.3	127.44	169.11	148.45	220.34	163.45	154.76	241.71	247.2	165.34	154.53	224.6	178.1	263.92	264.66	198.43	254.75	243.41	271.89	240	299.1	160.12	189.31	240.43
				2	102.11	80.12	116.11	78.65	94.74	87.46	205.11	276.97	238.11	220.34	235.53	287.11	423.73	463.45	358.63	520.31	480.31	370.12	496.58	341.71	487.04	507.42	476.12	347.43	437.34	465.65	504.69	524.42	454.12	427.75	564.41	396.16	543.5	547.34	383.12	523.31
				4	200.12	166.44	187.45	241.21	146.41	186.46	390.34	560.45	450.64	592.11	489.41	520.34	880.12	734.79	827.75	827.31	998.13	890.12	860.11	766.94	912.81	884.12	788.41	850.41	889.24	949.44	867.52	986.41	859.31	840.43	739.01	945	1097.14	1023.14	859.433	798.33

## Sheet: Supplementary Figure11a,11b,11c
		Supplementary Figure 11a		Day	Particle size (nm)			PDI
				0	37.83	31.64	30.51	0.252	0.294	0.309
				1	39.99	32.18	28.17	0.253	0.26	0.306
				2	30.41	36.78	38.53	0.281	0.295	0.324
				3	33.74	37.64	31.48	0.285	0.315	0.309
				4	37.91	30.18	30.72	0.25	0.283	0.333
				5	39.57	31.95	38.6	0.258	0.308	0.275
				6	33.04	39.47	24.44	0.312	0.265	0.309
				7	28.65	38.67	29.33	0.251	0.275	0.322
		Supplementary Figure 11b		Day	Particle size (nm)			PDI
				0	29.28	36.14	33.05	0.295	0.242	0.28
				1	32.08	36.41	37.92	0.246	0.309	0.281
				2	38.76	35.89	35.26	0.325	0.28	0.286
				3	31.52	34.55	38.68	0.289	0.269	0.247
				4	35.41	38.57	33.91	0.306	0.26	0.313
				5	31.76	37.55	33.94	0.22	0.238	0.264
				6	31.06	33.63	41.14	0.238	0.266	0.206
				7	35.06	39.7	38.98	0.309	0.254	0.272
		Supplementary Figure 11c		Month	Particle size (nm)			PDI
				0	39.99	32.18	34.55	0.253	0.26	0.264
				1	34.26	36.49	36.14	0.237	0.213	0.202
				2	37.66	39.36	31.13	0.254	0.209	0.272
				3	34.59	35.41	37.67	0.254	0.231	0.247

[truncated: 20 more sheets: Supplementary Figure 12a,12b, Supplementary Figure 13, Supplementary Figure 15d, Supplementary Figure 16b, Supplementary Figure 17b-f, Supplementary Figure 18b,18c, Supplementary Figure 19c-n, Supplementary Figure 20a-d, Supplementary Figure 21c-i, Supplementary Figure 23a-c, Supplementary Figure 24a-g, Supplementary Figure 25a-c, Supplementary Figure 26b, Supplementary Figure 30b, Supplementary Figure 31b, Supplementary Figure 32, Supplementary Figure 33b,33c, Supplementary Figure 34a,b,e,f, Supplementary Figure 35a,35b, Supplementary Table 1]
